# Supplementary material for: Sub-Minimum Inhibitory Concentrations of Amoxicillin Modulate Biofilm Formation and the Expression of Biofilm-Associated Genes in Enterococcus faecalis
Source: Molecules. 2026 Jun 6;31(12):1986. doi: 10.3390/molecules31121986 (PMC13305534; doi:10.3390/molecules31121986)
Supplement: Supplementary file 1 [file molecules-31-01986-s001.zip]

Archive with 1 entries (1 files):
- molecules-4348855-supplementary.pdf
